# Supplementary material for: Implementation of National Nutrition Policies and Strategies to Reduce Unhealthy Diets: An Ecological Analysis of 194 Countries from 2017 to 2021
Source: Nutrients. 2024 Mar 21;16(6):911. doi: 10.3390/nu16060911 (PMC10975650; doi:10.3390/nu16060911)
Supplement: Supplementary file 1 [file nutrients-16-00911-s001.zip]

Archive with 1 entries (1 files):
- nutrients-2924460-supplementary.pdf
